# Supplementary material for: A Physiological-Based Model for Simulating the Bioavailability and Kinetics of Sulforaphane from Broccoli Products
Source: Foods. 2021 Nov 10;10(11):2761. doi: 10.3390/foods10112761 (PMC8620288; doi:10.3390/foods10112761)
Supplement: Supplementary file 1 [file foods-10-02761-s001.zip]

Archive with 8 entries (8 files):
- Product Parameter & Variable Files/VariablesHighBFloretsSR.m
- Product Parameter & Variable Files/VariablesHighBPowderSR.m
- Product Parameter & Variable Files/VariablesLowBFloretsSR.m
- Product Parameter & Variable Files/VariablesMedBFloretsSR.m
- Product Parameter & Variable Files/VariablesNoBFloretsSR.m
- Simulink Model/Thesis.slx
- lsqfitfunMAIN.m
- lsqfitfun.m
