# Supplementary material for: A Physiological-Based Model for Simulating the Bioavailability and Kinetics of Sulforaphane from Broccoli Products
Source: Foods. 2021 Nov 10;10(11):2761. doi: 10.3390/foods10112761 (PMC8620288; doi:10.3390/foods10112761)
Supplement: Supplementary file 1 [file foods-10-02761-s001.zip › Product Parameter & Variable Files/VariablesHighBFloretsSR.m]

% HIGH BROCCOLI FLORETS SR
clc; clear all global;
%MOUTH
M=30;                 % min^-1,transfer rate constant from mouth to stomach - will not affect final curve much
kn=3000;              % ITC-nitrile formation rate constant in mouth - estimate
SRR=0.4737;           % ratio of sulforaphane formed in mouth
SRNR=1-SRR;           % ratio of sulforaphane nitrile formed in mouth

%Broccoli Product
ITC0=115.625;         % uM, initial concentration of SR or IB ingested - estimate
Cgl0=621.875;         % uM, initial amount of GR or GI ingested - estimate

%Myrosinase Reaction
Vmax=2070;           % uM/min*mg MYR 
MYR=0.0348960299;    % mg of myrosinase per mg of broccoli in product - estimate
Km=110.161136443;    % uM, constant
Ki=893.018606646;    % uM, constant
BR=5000;             % mg of broccoli

%STOMACH
SH=0.02;              % min^-1, transfer rate constant from stomach (a) to stomach (b) - estimate
St=30;                % min, Stomach emptying time - estimate
S=log(0.05)/-St;      % min^-1, transfer rate constant from stomach to duodenum - estimate

%SMALL INTESTINES
ka=0.17952;           % min^-1,transfer rate constant from small and large intestine to blood - estimate
ktsi=0.03518;      % min^-1,transfer rate constant between small intestine compartments


%LARGE INTESTINTES
ktli=0.002682;       % min^-1, transfer rate constant between large intestine compartments
kf=0.00333;          % min^-1, gut conversion rate constant in large intestine compartments - estimate
keru=0.0011;         % min^-1, GR to Erucin & Erucin-Nitril rate constant in large intestines - estimate SR only
kni= 0.002;          % min^-1, GL conversion to ITC-nitrile rate constant in large intestines - estimate
keni=0.0015;

%BLOOD
ke=0.024;            % min^-1, excretion rate constant of ITC metabolites from blood to urine - estimate

%compartment volumes
V1=0.096;
V2=0.05;
V3=0.15;
V4=0.2;
VSI=1.5;
VLI=3.4;
NSI=6;
NLI=7;
V18=5;

% time=[0:5:1440]';
% load 'High_BF_averageSR.mat'
% HighBFavg=High_BF_averageSR';
