# Supplementary material for: A Physiological-Based Model for Simulating the Bioavailability and Kinetics of Sulforaphane from Broccoli Products
Source: Foods. 2021 Nov 10;10(11):2761. doi: 10.3390/foods10112761 (PMC8620288; doi:10.3390/foods10112761)
Supplement: Supplementary file 1 [file foods-10-02761-s001.zip › lsqfitfun.m]

function [simu] = lsqfitfun(x,xdata,ydata)
    global pdata a prod_num; %variables that are known in the function as well as outside the function.
    
    u=1;
    assignin('base','SH',x(u));u=u+1;
    assignin('base','SRR',x(u));u=u+1;
    assignin('base','kf',x(u));u=u+1;
    assignin('base','ke',x(u));u=u+1;
    assignin('base','ktsi',x(u));u=u+1;
    assignin('base','ktli',x(u));u=u+1;
%     assignin('base','ka',x(u));u=u+1;
    assignin('base','keni',x(u));u=u+1;
%     assignin('base','Cgl0',x(u));u=u+1;
%     assignin('base','ITC0',x(u));u=u+1;
%     assignin('base','MYR',x(u));u=u+1;
     
    data=sim('Thesis.slx',1600);  %simulates simulink model untill 1600 minutes
    y=data.logsout{1}.Values; %stores simulated data in a cell array called y
    simu=interp1(data.logsout{1}.Values.Time,data.logsout{1}.Values.Data, xdata); %interpolates simulation to match the end time of the actual data set
    set(a(prod_num),'xdata',data.logsout{1}.Values.Time,'ydata',data.logsout{1}.Values.Data);
    drawnow
end
